# Supplementary material for: Using Standardised International Oral Health-Related Datasets in 6 Countries
Source: Int Dent J. 2024 Feb 2;74(3):647–55. doi: 10.1016/j.identj.2024.01.001 (PMC11123530; doi:10.1016/j.identj.2024.01.001)
Supplement: Supplementary file 2 [file mmc2.xlsx]

## Sheet: China
China
重庆	Chongqing
湖北武汉	Hubei Wuhan
甘肃	Gansu
陕西	Shaanxi
上海	Shanghai
广西	Guangxi
青海	Qinghai
河南省郑州市	Henan Province Zhengzhou City
浙江杭州	Zhejiang Hangzhou
安徽	Anhui
山东	Shandong
西藏	Tibet
陕西省西安市	Shaanxi Province Xi'an City
河北石家庄	Hebei Shijiazhuang
福建省泉州市	Fujian Province Quanzhou City
贵州贵阳	Guizhou Guiyang
北京	Beijing
四川	Sichuan
云南	Yunnan
内蒙古	Inner Mongolia
甘肃兰州	Gansu Lanzhou
黑龙江省哈尔滨市	Heilongjiang Province Harbin City
江苏省无锡市	Jiangsu Province Wuxi City
安徽合肥	Anhui Hefei
新疆	Xinjiang
河南省新乡市	Henan Province Xinxiang City
山东省济南市	Shandong Province Jinan City
宁夏	Ningxia
海南省	Hainan Province
广东省	Guangdong Province
江苏省淮安市	Jiangsu Province Huai'an City
江西赣州	Jiangxi Ganzhou
浙江宁波	Zhejiang Ningbo
江苏省连云港市	Jiangsu Province Lianyungang City
辽宁省大连市	Liaoning Province Dalian City
吉林省长春市	Jilin Province Changchun City
江苏无锡	Jiangsu Wuxi
福建福州	Fujian Fuzhou
山东济南	Shandong Jinan
天津	Tianjin
山西省	Shanxi Province
江苏省南京市	Jiangsu Province Nanjing City

## Sheet: Colombia
Bogotá
Bogotá
Bogotá
Bogotá
Antioquia
Antioquia
Antioquia
Valle del Cauca
Valle del Cauca
Cundinamarca
Cundinamarca
Atlántico
Bolívar
Santander
Nariño
Nariño
Córdoba
Córdoba
Tolima
Cauca
Norte de Santander
Magdalena
Boyacá
Cesar
Meta
Risaralda

## Sheet: India
Punjab
karnataka
Maharashtra
karnataka
Uttar pradesh
Uttar Pradesh
Maharashtra
Maharashtra
Uttar pradesh
Tamilnadu
Punjab
Utter pradesh
Maharashtra
Goa
Utter pradesh
Punjab
New Delhi
Maharashtra
Maharashtra
Punjab
Uttrakhand
Maharashtra
New delhi
Gujarat
West bengal
Telangana
Maharashtra
Maharashtra
Bihar
Uttar Pradesh
Maharashtra
Maharashtra
Kerala
Maharashtra
Uttar Pradesh
Maharashtra
Punjab
Goa
New Delhi
Chhattisgarh
Haryana
Maharashtra
Maharashtra
Maharashtra
Maharashtra
Maharashtra
Chandigardh
Madhya Pradesh
Uttar Pradesh
Jammu and Kashmir
Gujarat
Gujarat
Maharashtra
Madhya pradesh
Gujarat
Assam
Maharashtra
Maharashtra
Gujarat
karnataka
Maharashtra
Maharashtra
Maharashtra
Telangana
Haryana
Maharashtra
Maharashtra
Maharashtra
Maharashtra
Andhra Pradesh
Uttar Pradesh
Maharashtra
Maharashtra
Maharashtra
Maharashtra
Maharashtra
Maharashtra
Maharashtra
Maharashtra
Maharashtra
Maharashtra
Maharashtra
Jaipur
Jaipur
Rajastan
Maharashtra
Maharashtra
Maharashtra
Maharashtra
Maharashtra
Maharashtra
Maharashtra
Kolkata
Kolkata

## Sheet: Italy
Ascoli Piceno
Ancona
Siena
Lucca
Roma
Ragusa
Oristano
Catania
Venezia
Treviso
Reggio Emilia
Trento
Rovigo
Rimni
Cremona
Novara
Sondrio
Monza Brianza
Milano
Varese
Como
Bari
Pescara
Lecce
Potenza
Cosenza
Napoli

## Sheet: Japan
Chūbu
Chūbu
Chūbu
Chūbu
Chūbu
Chūgoku
Chūgoku
Hokkaido
Kansai
Kansai
Kansai
Kansai
Kansai
Kanto
Kanto
Kanto
Kanto
Kanto
Kanto
Kanto
Kanto
Kanto
Kanto
Kyushu
Kyushu
Kyushu
Shikoku
Tohoku
Tohoku

## Sheet: Lebanon
Beirut
Beirut
Beirut
Beirut
Beirut
Bekaa
Bekaa
Bekaa
Bekaa
Bekaa
Mont Lebanon
Mont Lebanon
Mont Lebanon
Mont Lebanon
Mont Lebanon
Mont Lebanon
North
North
North
North
North AKKAR
South
South
South
South
South
